# Supplementary material for: Cross-sectional and longitudinal associations between sleep, sedentary behaviour and physical activity with adiposity and cardio-respiratory fitness in school-aged children: a compositional data analysis
Source: J Act Sedentary Sleep Behav. 2025 Jul 11;4:11. doi: 10.1186/s44167-025-00082-y (PMC12247391; doi:10.1186/s44167-025-00082-y)
Supplement: Supplementary file 2 — Supplementary Material 2 [file 44167_2025_82_MOESM2_ESM.xlsx]

## Sheet: zBMI T1 - 4part
Estimated differences for time reallocations for zBMI: cross-sectional model
from	to	min/day	difference	lowCI	hiCI
SB	Sleep	5	-0.01	-0.02	0.01
LPA	Sleep	5	-0.02	-0.04	0
MVPA	Sleep	5	0.03	0	0.06
Sleep	SB	5	0.01	-0.01	0.02
LPA	SB	5	-0.02	-0.03	0
MVPA	SB	5	0.04	0.02	0.06
Sleep	LPA	5	0.02	0	0.04
SB	LPA	5	0.02	0	0.03
MVPA	LPA	5	0.06	0.03	0.09
Sleep	MVPA	5	-0.03	-0.06	0
SB	MVPA	5	-0.04	-0.06	-0.01
LPA	MVPA	5	-0.05	-0.09	-0.02
SB	Sleep	10	-0.01	-0.05	0.02
LPA	Sleep	10	-0.05	-0.09	-0.01
MVPA	Sleep	10	0.07	0.01	0.13
Sleep	SB	10	0.01	-0.02	0.05
LPA	SB	10	-0.03	-0.06	-0.01
MVPA	SB	10	0.08	0.03	0.13
Sleep	LPA	10	0.05	0.01	0.09
SB	LPA	10	0.03	0.01	0.06
MVPA	LPA	10	0.12	0.05	0.18
Sleep	MVPA	10	-0.06	-0.11	0
SB	MVPA	10	-0.07	-0.12	-0.03
LPA	MVPA	10	-0.11	-0.17	-0.05
SB	Sleep	15	-0.02	-0.07	0.03
LPA	Sleep	15	-0.07	-0.13	-0.01
MVPA	Sleep	15	0.11	0.01	0.21
Sleep	SB	15	0.02	-0.03	0.07
LPA	SB	15	-0.05	-0.09	-0.01
MVPA	SB	15	0.13	0.05	0.21
Sleep	LPA	15	0.07	0.01	0.13
SB	LPA	15	0.05	0.01	0.09
MVPA	LPA	15	0.18	0.08	0.28
Sleep	MVPA	15	-0.09	-0.17	0
SB	MVPA	15	-0.11	-0.17	-0.04
LPA	MVPA	15	-0.16	-0.25	-0.07
SB	Sleep	20	-0.03	-0.09	0.04
LPA	Sleep	20	-0.1	-0.18	-0.02
MVPA	Sleep	20	0.15	0.02	0.29
Sleep	SB	20	0.03	-0.04	0.09
LPA	SB	20	-0.07	-0.12	-0.02
MVPA	SB	20	0.18	0.07	0.29
Sleep	LPA	20	0.09	0.02	0.17
SB	LPA	20	0.07	0.02	0.12
MVPA	LPA	20	0.25	0.11	0.39
Sleep	MVPA	20	-0.11	-0.22	0
SB	MVPA	20	-0.14	-0.22	-0.05
LPA	MVPA	20	-0.21	-0.32	-0.09
SB	Sleep	25	-0.03	-0.11	0.05
LPA	Sleep	25	-0.12	-0.22	-0.02
MVPA	Sleep	25	0.2	0.03	0.38
Sleep	SB	25	0.03	-0.04	0.11
LPA	SB	25	-0.09	-0.16	-0.02
MVPA	SB	25	0.24	0.09	0.38
Sleep	LPA	25	0.12	0.02	0.21
SB	LPA	25	0.08	0.02	0.14
MVPA	LPA	25	0.32	0.14	0.5
Sleep	MVPA	25	-0.13	-0.26	0
SB	MVPA	25	-0.17	-0.27	-0.07
LPA	MVPA	25	-0.26	-0.4	-0.12
SB	Sleep	30	-0.04	-0.13	0.05
LPA	Sleep	30	-0.15	-0.27	-0.03
MVPA	Sleep	30	0.26	0.04	0.48
Sleep	SB	30	0.04	-0.05	0.14
LPA	SB	30	-0.11	-0.19	-0.03
MVPA	SB	30	0.3	0.11	0.48
Sleep	LPA	30	0.14	0.02	0.26
SB	LPA	30	0.1	0.02	0.17
MVPA	LPA	30	0.4	0.17	0.62
Sleep	MVPA	30	-0.15	-0.31	0
SB	MVPA	30	-0.2	-0.31	-0.08
LPA	MVPA	30	-0.31	-0.47	-0.14

## Sheet: %BF T1 - 4part
Estimated differences for time reallocations for %BF: cross-sectional model
from	to	min/day	difference	lowCI	hiCI
SB	Sleep	5	-0.14	-0.25	-0.03
LPA	Sleep	5	-0.22	-0.36	-0.08
MVPA	Sleep	5	0.29	0.08	0.5
Sleep	SB	5	0.14	0.03	0.25
LPA	SB	5	-0.08	-0.17	0.01
MVPA	SB	5	0.42	0.25	0.6
Sleep	LPA	5	0.22	0.08	0.35
SB	LPA	5	0.08	-0.01	0.17
MVPA	LPA	5	0.5	0.28	0.72
Sleep	MVPA	5	-0.26	-0.46	-0.06
SB	MVPA	5	-0.4	-0.56	-0.24
LPA	MVPA	5	-0.48	-0.69	-0.27
SB	Sleep	10	-0.27	-0.5	-0.05
LPA	Sleep	10	-0.44	-0.71	-0.16
MVPA	Sleep	10	0.6	0.17	1.04
Sleep	SB	10	0.27	0.05	0.5
LPA	SB	10	-0.17	-0.35	0.01
MVPA	SB	10	0.88	0.52	1.23
Sleep	LPA	10	0.43	0.16	0.7
SB	LPA	10	0.15	-0.02	0.33
MVPA	LPA	10	1.03	0.58	1.49
Sleep	MVPA	10	-0.5	-0.89	-0.12
SB	MVPA	10	-0.78	-1.09	-0.47
LPA	MVPA	10	-0.94	-1.36	-0.53
SB	Sleep	15	-0.41	-0.74	-0.08
LPA	Sleep	15	-0.66	-1.08	-0.25
MVPA	Sleep	15	0.96	0.28	1.63
Sleep	SB	15	0.41	0.08	0.74
LPA	SB	15	-0.25	-0.53	0.02
MVPA	SB	15	1.36	0.81	1.92
Sleep	LPA	15	0.64	0.24	1.05
SB	LPA	15	0.23	-0.04	0.49
MVPA	LPA	15	1.59	0.89	2.3
Sleep	MVPA	15	-0.72	-1.29	-0.16
SB	MVPA	15	-1.14	-1.59	-0.69
LPA	MVPA	15	-1.39	-2	-0.78
SB	Sleep	20	-0.55	-0.99	-0.11
LPA	Sleep	20	-0.89	-1.44	-0.33
MVPA	Sleep	20	1.35	0.42	2.27
Sleep	SB	20	0.55	0.11	0.99
LPA	SB	20	-0.35	-0.71	0.02
MVPA	SB	20	1.89	1.11	2.66
Sleep	LPA	20	0.86	0.32	1.4
SB	LPA	20	0.3	-0.05	0.64
MVPA	LPA	20	2.19	1.22	3.16
Sleep	MVPA	20	-0.93	-1.67	-0.19
SB	MVPA	20	-1.49	-2.07	-0.9
LPA	MVPA	20	-1.82	-2.62	-1.03
SB	Sleep	25	-0.69	-1.24	-0.14
LPA	Sleep	25	-1.11	-1.81	-0.42
MVPA	Sleep	25	1.78	0.58	2.99
Sleep	SB	25	0.69	0.13	1.24
LPA	SB	25	-0.44	-0.9	0.02
MVPA	SB	25	2.46	1.44	3.47
Sleep	LPA	25	1.07	0.39	1.74
SB	LPA	25	0.36	-0.07	0.8
MVPA	LPA	25	2.83	1.58	4.09
Sleep	MVPA	25	-1.11	-2.02	-0.21
SB	MVPA	25	-1.82	-2.53	-1.11
LPA	MVPA	25	-2.24	-3.22	-1.26
SB	Sleep	30	-0.82	-1.49	-0.16
LPA	Sleep	30	-1.34	-2.18	-0.5
MVPA	Sleep	30	2.28	0.77	3.8
Sleep	SB	30	0.83	0.16	1.49
LPA	SB	30	-0.54	-1.09	0.02
MVPA	SB	30	3.08	1.8	4.37
Sleep	LPA	30	1.28	0.47	2.08
SB	LPA	30	0.43	-0.09	0.94
MVPA	LPA	30	3.53	1.96	5.1
Sleep	MVPA	30	-1.29	-2.36	-0.22
SB	MVPA	30	-2.14	-2.96	-1.31
LPA	MVPA	30	-2.65	-3.81	-1.49

## Sheet: VO2 T1 - 4part
Estimated differences for time reallocations for VO2 max: cross-sectional model
from	to	min/day	difference	lowCI	hiCI
SB	Sleep	5	0.01	-0.03	0.06
LPA	Sleep	5	0.05	0	0.11
MVPA	Sleep	5	-0.18	-0.27	-0.1
Sleep	SB	5	-0.01	-0.06	0.03
LPA	SB	5	0.04	0.01	0.08
MVPA	SB	5	-0.2	-0.26	-0.13
Sleep	LPA	5	-0.05	-0.11	0
SB	LPA	5	-0.04	-0.07	-0.01
MVPA	LPA	5	-0.24	-0.32	-0.15
Sleep	MVPA	5	0.17	0.09	0.25
SB	MVPA	5	0.18	0.12	0.25
LPA	MVPA	5	0.23	0.15	0.31
SB	Sleep	10	0.02	-0.06	0.11
LPA	Sleep	10	0.11	0	0.22
MVPA	Sleep	10	-0.38	-0.55	-0.22
Sleep	SB	10	-0.02	-0.11	0.06
LPA	SB	10	0.09	0.02	0.15
MVPA	SB	10	-0.41	-0.55	-0.27
Sleep	LPA	10	-0.11	-0.21	0
SB	LPA	10	-0.08	-0.15	-0.01
MVPA	LPA	10	-0.49	-0.66	-0.32
Sleep	MVPA	10	0.33	0.18	0.48
SB	MVPA	10	0.36	0.24	0.48
LPA	MVPA	10	0.44	0.28	0.6
SB	Sleep	15	0.04	-0.09	0.17
LPA	Sleep	15	0.17	0	0.33
MVPA	Sleep	15	-0.6	-0.86	-0.34
Sleep	SB	15	-0.04	-0.17	0.09
LPA	SB	15	0.13	0.03	0.23
MVPA	SB	15	-0.64	-0.85	-0.42
Sleep	LPA	15	-0.16	-0.32	0
SB	LPA	15	-0.12	-0.22	-0.02
MVPA	LPA	15	-0.76	-1.03	-0.49
Sleep	MVPA	15	0.48	0.26	0.7
SB	MVPA	15	0.52	0.35	0.69
LPA	MVPA	15	0.65	0.42	0.88
SB	Sleep	20	0.05	-0.12	0.22
LPA	Sleep	20	0.22	0.01	0.44
MVPA	Sleep	20	-0.84	-1.2	-0.48
Sleep	SB	20	-0.05	-0.22	0.12
LPA	SB	20	0.17	0.04	0.31
MVPA	SB	20	-0.89	-1.19	-0.59
Sleep	LPA	20	-0.21	-0.42	0
SB	LPA	20	-0.16	-0.29	-0.03
MVPA	LPA	20	-1.05	-1.42	-0.68
Sleep	MVPA	20	0.62	0.34	0.91
SB	MVPA	20	0.67	0.45	0.9
LPA	MVPA	20	0.85	0.54	1.15
SB	Sleep	25	0.06	-0.15	0.28
LPA	Sleep	25	0.28	0.01	0.55
MVPA	Sleep	25	-1.1	-1.57	-0.63
Sleep	SB	25	-0.06	-0.28	0.16
LPA	SB	25	0.22	0.05	0.4
MVPA	SB	25	-1.16	-1.56	-0.77
Sleep	LPA	25	-0.26	-0.53	0
SB	LPA	25	-0.2	-0.36	-0.03
MVPA	LPA	25	-1.36	-1.84	-0.88
Sleep	MVPA	25	0.76	0.4	1.11
SB	MVPA	25	0.82	0.55	1.1
LPA	MVPA	25	1.04	0.66	1.41
SB	Sleep	30	0.08	-0.19	0.34
LPA	Sleep	30	0.34	0.01	0.67
MVPA	Sleep	30	-1.39	-1.98	-0.81
Sleep	SB	30	-0.07	-0.34	0.19
LPA	SB	30	0.27	0.06	0.48
MVPA	SB	30	-1.47	-1.96	-0.97
Sleep	LPA	30	-0.31	-0.63	0
SB	LPA	30	-0.24	-0.43	-0.04
MVPA	LPA	30	-1.7	-2.3	-1.1
Sleep	MVPA	30	0.88	0.47	1.3
SB	MVPA	30	0.96	0.64	1.28
LPA	MVPA	30	1.23	0.78	1.67

## Sheet: zBMI prospective - 4part
Estimated changes in RoC for time reallocations for zBMI: prospective model
from	to	min/day	change	lowCI	hiCI
SB	Sleep	5	0	-0.01	0.01
LPA	Sleep	5	0	-0.01	0.01
MVPA	Sleep	5	0	-0.01	0.01
Sleep	SB	5	0	-0.01	0.01
LPA	SB	5	0	0	0.01
MVPA	SB	5	0	-0.01	0.01
Sleep	LPA	5	0	-0.01	0.01
SB	LPA	5	0	-0.01	0
MVPA	LPA	5	0	-0.01	0.01
Sleep	MVPA	5	0	-0.01	0.01
SB	MVPA	5	0	-0.01	0.01
LPA	MVPA	5	0	-0.01	0.01
SB	Sleep	10	0	-0.01	0.01
LPA	Sleep	10	0	-0.01	0.02
MVPA	Sleep	10	0.01	-0.01	0.03
Sleep	SB	10	0	-0.01	0.01
LPA	SB	10	0	-0.01	0.01
MVPA	SB	10	0.01	-0.01	0.02
Sleep	LPA	10	0	-0.02	0.01
SB	LPA	10	0	-0.01	0.01
MVPA	LPA	10	0	-0.02	0.03
Sleep	MVPA	10	-0.01	-0.02	0.01
SB	MVPA	10	-0.01	-0.02	0.01
LPA	MVPA	10	0	-0.02	0.02
SB	Sleep	15	0	-0.02	0.02
LPA	Sleep	15	0.01	-0.02	0.03
MVPA	Sleep	15	0.01	-0.02	0.04
Sleep	SB	15	0	-0.02	0.02
LPA	SB	15	0.01	-0.01	0.02
MVPA	SB	15	0.01	-0.02	0.04
Sleep	LPA	15	-0.01	-0.03	0.02
SB	LPA	15	-0.01	-0.02	0.01
MVPA	LPA	15	0	-0.03	0.04
Sleep	MVPA	15	-0.01	-0.04	0.02
SB	MVPA	15	-0.01	-0.03	0.01
LPA	MVPA	15	0	-0.03	0.03
SB	Sleep	20	0	-0.02	0.02
LPA	Sleep	20	0.01	-0.02	0.04
MVPA	Sleep	20	0.01	-0.03	0.06
Sleep	SB	20	0	-0.02	0.02
LPA	SB	20	0.01	-0.01	0.03
MVPA	SB	20	0.01	-0.03	0.05
Sleep	LPA	20	-0.01	-0.04	0.02
SB	LPA	20	-0.01	-0.02	0.01
MVPA	LPA	20	0.01	-0.04	0.05
Sleep	MVPA	20	-0.01	-0.05	0.03
SB	MVPA	20	-0.01	-0.04	0.02
LPA	MVPA	20	0	-0.04	0.04
SB	Sleep	25	0	-0.03	0.03
LPA	Sleep	25	0.01	-0.03	0.05
MVPA	Sleep	25	0.02	-0.04	0.08
Sleep	SB	25	0	-0.03	0.03
LPA	SB	25	0.01	-0.01	0.03
MVPA	SB	25	0.02	-0.03	0.07
Sleep	LPA	25	-0.01	-0.04	0.03
SB	LPA	25	-0.01	-0.03	0.01
MVPA	LPA	25	0.01	-0.05	0.07
Sleep	MVPA	25	-0.01	-0.06	0.03
SB	MVPA	25	-0.01	-0.05	0.02
LPA	MVPA	25	0	-0.05	0.05
SB	Sleep	30	0	-0.03	0.04
LPA	Sleep	30	0.01	-0.03	0.06
MVPA	Sleep	30	0.02	-0.05	0.1
Sleep	SB	30	0	-0.04	0.03
LPA	SB	30	0.01	-0.02	0.04
MVPA	SB	30	0.02	-0.04	0.08
Sleep	LPA	30	-0.01	-0.05	0.03
SB	LPA	30	-0.01	-0.04	0.02
MVPA	LPA	30	0.01	-0.07	0.09
Sleep	MVPA	30	-0.02	-0.07	0.04
SB	MVPA	30	-0.01	-0.05	0.03
LPA	MVPA	30	0	-0.06	0.06

## Sheet: %BF prospective - 4part
Estimated changes in RoC for time reallocations for %BF: prospective model
from	to	min/day	change	lowCI	hiCI
SB	Sleep	5	-0.04	-0.09	0.02
LPA	Sleep	5	-0.06	-0.12	0.01
MVPA	Sleep	5	0.06	-0.03	0.15
Sleep	SB	5	0.04	-0.02	0.09
LPA	SB	5	-0.02	-0.06	0.02
MVPA	SB	5	0.1	0.02	0.17
Sleep	LPA	5	0.06	-0.01	0.12
SB	LPA	5	0.02	-0.02	0.06
MVPA	LPA	5	0.11	0.01	0.22
Sleep	MVPA	5	-0.05	-0.14	0.03
SB	MVPA	5	-0.09	-0.16	-0.02
LPA	MVPA	5	-0.11	-0.21	-0.01
SB	Sleep	10	-0.07	-0.18	0.03
LPA	Sleep	10	-0.11	-0.24	0.02
MVPA	Sleep	10	0.12	-0.07	0.32
Sleep	SB	10	0.07	-0.03	0.18
LPA	SB	10	-0.04	-0.12	0.04
MVPA	SB	10	0.2	0.03	0.36
Sleep	LPA	10	0.11	-0.02	0.24
SB	LPA	10	0.04	-0.04	0.12
MVPA	LPA	10	0.23	0.02	0.44
Sleep	MVPA	10	-0.1	-0.27	0.07
SB	MVPA	10	-0.18	-0.32	-0.03
LPA	MVPA	10	-0.21	-0.41	-0.02
SB	Sleep	15	-0.11	-0.27	0.05
LPA	Sleep	15	-0.17	-0.36	0.02
MVPA	Sleep	15	0.2	-0.1	0.49
Sleep	SB	15	0.11	-0.05	0.27
LPA	SB	15	-0.06	-0.18	0.06
MVPA	SB	15	0.3	0.05	0.56
Sleep	LPA	15	0.16	-0.02	0.35
SB	LPA	15	0.05	-0.07	0.17
MVPA	LPA	15	0.36	0.03	0.68
Sleep	MVPA	15	-0.15	-0.4	0.11
SB	MVPA	15	-0.26	-0.46	-0.05
LPA	MVPA	15	-0.32	-0.6	-0.03
SB	Sleep	20	-0.15	-0.35	0.06
LPA	Sleep	20	-0.22	-0.48	0.03
MVPA	Sleep	20	0.28	-0.13	0.69
Sleep	SB	20	0.15	-0.06	0.36
LPA	SB	20	-0.08	-0.25	0.08
MVPA	SB	20	0.42	0.07	0.78
Sleep	LPA	20	0.22	-0.03	0.47
SB	LPA	20	0.07	-0.09	0.23
MVPA	LPA	20	0.49	0.04	0.94
Sleep	MVPA	20	-0.19	-0.51	0.14
SB	MVPA	20	-0.33	-0.6	-0.07
LPA	MVPA	20	-0.41	-0.79	-0.04
SB	Sleep	25	-0.18	-0.44	0.08
LPA	Sleep	25	-0.28	-0.6	0.04
MVPA	Sleep	25	0.37	-0.17	0.9
Sleep	SB	25	0.18	-0.08	0.45
LPA	SB	25	-0.1	-0.31	0.1
MVPA	SB	25	0.55	0.08	1.01
Sleep	LPA	25	0.27	-0.04	0.58
SB	LPA	25	0.08	-0.11	0.28
MVPA	LPA	25	0.64	0.06	1.22
Sleep	MVPA	25	-0.22	-0.62	0.18
SB	MVPA	25	-0.41	-0.74	-0.08
LPA	MVPA	25	-0.51	-0.97	-0.05
SB	Sleep	30	-0.22	-0.53	0.09
LPA	Sleep	30	-0.34	-0.73	0.05
MVPA	Sleep	30	0.47	-0.2	1.15
Sleep	SB	30	0.22	-0.1	0.53
LPA	SB	30	-0.13	-0.38	0.12
MVPA	SB	30	0.69	0.1	1.27
Sleep	LPA	30	0.32	-0.05	0.7
SB	LPA	30	0.1	-0.13	0.33
MVPA	LPA	30	0.79	0.07	1.52
Sleep	MVPA	30	-0.26	-0.73	0.22
SB	MVPA	30	-0.48	-0.86	-0.1
LPA	MVPA	30	-0.6	-1.14	-0.06

## Sheet: VO2 prospective - 4part
Estimated changes in RoC for time reallocations for VO2 max: prospective model
from	to	min/day	change	lowCI	hiCI
SB	Sleep	5	-0.02	-0.07	0.03
LPA	Sleep	5	-0.02	-0.08	0.04
MVPA	Sleep	5	-0.2	-0.3	-0.11
Sleep	SB	5	0.02	-0.03	0.07
LPA	SB	5	0	-0.04	0.04
MVPA	SB	5	-0.18	-0.26	-0.11
Sleep	LPA	5	0.02	-0.04	0.08
SB	LPA	5	0	-0.04	0.04
MVPA	LPA	5	-0.19	-0.29	-0.09
Sleep	MVPA	5	0.19	0.1	0.28
SB	MVPA	5	0.17	0.1	0.25
LPA	MVPA	5	0.17	0.08	0.27
SB	Sleep	10	-0.04	-0.14	0.07
LPA	Sleep	10	-0.03	-0.16	0.09
MVPA	Sleep	10	-0.42	-0.62	-0.22
Sleep	SB	10	0.04	-0.07	0.15
LPA	SB	10	0	-0.07	0.08
MVPA	SB	10	-0.38	-0.55	-0.22
Sleep	LPA	10	0.04	-0.09	0.16
SB	LPA	10	0	-0.08	0.07
MVPA	LPA	10	-0.39	-0.6	-0.18
Sleep	MVPA	10	0.37	0.2	0.55
SB	MVPA	10	0.33	0.19	0.48
LPA	MVPA	10	0.34	0.15	0.53
SB	Sleep	15	-0.06	-0.22	0.1
LPA	Sleep	15	-0.05	-0.24	0.13
MVPA	Sleep	15	-0.66	-0.96	-0.35
Sleep	SB	15	0.06	-0.1	0.22
LPA	SB	15	0.01	-0.11	0.12
MVPA	SB	15	-0.6	-0.85	-0.34
Sleep	LPA	15	0.05	-0.13	0.23
SB	LPA	15	-0.01	-0.12	0.11
MVPA	LPA	15	-0.61	-0.93	-0.28
Sleep	MVPA	15	0.55	0.29	0.8
SB	MVPA	15	0.49	0.28	0.69
LPA	MVPA	15	0.49	0.21	0.77
SB	Sleep	20	-0.08	-0.29	0.13
LPA	Sleep	20	-0.07	-0.31	0.18
MVPA	Sleep	20	-0.91	-1.34	-0.49
Sleep	SB	20	0.08	-0.13	0.29
LPA	SB	20	0.01	-0.15	0.17
MVPA	SB	20	-0.83	-1.19	-0.48
Sleep	LPA	20	0.07	-0.17	0.31
SB	LPA	20	-0.01	-0.16	0.14
MVPA	LPA	20	-0.84	-1.29	-0.4
Sleep	MVPA	20	0.71	0.37	1.05
SB	MVPA	20	0.63	0.36	0.9
LPA	MVPA	20	0.64	0.27	1
SB	Sleep	25	-0.1	-0.36	0.17
LPA	Sleep	25	-0.08	-0.39	0.22
MVPA	Sleep	25	-1.19	-1.74	-0.64
Sleep	SB	25	0.1	-0.16	0.37
LPA	SB	25	0.01	-0.19	0.21
MVPA	SB	25	-1.09	-1.56	-0.63
Sleep	LPA	25	0.09	-0.21	0.39
SB	LPA	25	-0.01	-0.2	0.18
MVPA	LPA	25	-1.1	-1.68	-0.53
Sleep	MVPA	25	0.87	0.45	1.28
SB	MVPA	25	0.76	0.44	1.09
LPA	MVPA	25	0.78	0.33	1.22
SB	Sleep	30	-0.12	-0.43	0.2
LPA	Sleep	30	-0.1	-0.47	0.27
MVPA	Sleep	30	-1.5	-2.19	-0.81
Sleep	SB	30	0.12	-0.2	0.44
LPA	SB	30	0.01	-0.23	0.26
MVPA	SB	30	-1.38	-1.97	-0.79
Sleep	LPA	30	0.11	-0.25	0.47
SB	LPA	30	-0.01	-0.24	0.21
MVPA	LPA	30	-1.4	-2.12	-0.68
Sleep	MVPA	30	1.01	0.53	1.5
SB	MVPA	30	0.89	0.51	1.27
LPA	MVPA	30	0.91	0.38	1.44

## Sheet: zBMI T1 - 5part
Estimated differences for time reallocations for zBMI: cross-sectional model
from	to	min/day	difference	lowCI	hiCI
SB	Sleep	5	-0.01	-0.02	0.01
LPA	Sleep	5	-0.02	-0.05	0
MPA	Sleep	5	0.04	0	0.08
VPA	Sleep	5	0.1	-0.07	0.27
Sleep	SB	5	0.01	-0.01	0.02
LPA	SB	5	-0.02	-0.03	-0.01
MPA	SB	5	0.04	0.01	0.08
VPA	SB	5	0.11	-0.07	0.28
Sleep	LPA	5	0.02	0	0.05
SB	LPA	5	0.02	0.01	0.03
MPA	LPA	5	0.06	0.02	0.11
VPA	LPA	5	0.12	-0.04	0.29
Sleep	MPA	5	-0.03	-0.07	0
SB	MPA	5	-0.04	-0.08	-0.01
LPA	MPA	5	-0.06	-0.1	-0.02
VPA	MPA	5	0.06	-0.13	0.26
Sleep	VPA	5	-0.04	-0.13	0.04
SB	VPA	5	-0.05	-0.13	0.03
LPA	VPA	5	-0.07	-0.15	0.01
MPA	VPA	5	-0.01	-0.11	0.1
SB	Sleep	10	-0.01	-0.04	0.02
LPA	Sleep	10	-0.05	-0.09	-0.01
MPA	Sleep	10	0.08	0	0.17
Sleep	SB	10	0.01	-0.02	0.04
LPA	SB	10	-0.04	-0.07	-0.01
MPA	SB	10	0.09	0.01	0.17
Sleep	LPA	10	0.05	0.01	0.09
SB	LPA	10	0.04	0.01	0.06
MPA	LPA	10	0.13	0.03	0.23
Sleep	MPA	10	-0.07	-0.14	0.01
SB	MPA	10	-0.08	-0.15	-0.01
LPA	MPA	10	-0.12	-0.2	-0.03
Sleep	VPA	10	-0.07	-0.21	0.07
SB	VPA	10	-0.08	-0.22	0.05
LPA	VPA	10	-0.12	-0.25	0.01
MPA	VPA	10	0.01	-0.18	0.2
SB	Sleep	15	-0.02	-0.07	0.03
LPA	Sleep	15	-0.08	-0.14	-0.01
MPA	Sleep	15	0.13	-0.01	0.26
Sleep	SB	15	0.02	-0.03	0.07
LPA	SB	15	-0.06	-0.1	-0.02
MPA	SB	15	0.15	0.02	0.27
Sleep	LPA	15	0.07	0.01	0.13
SB	LPA	15	0.05	0.01	0.09
MPA	LPA	15	0.2	0.05	0.35
Sleep	MPA	15	-0.1	-0.2	0.01
SB	MPA	15	-0.11	-0.21	-0.01
LPA	MPA	15	-0.17	-0.3	-0.05
Sleep	VPA	15	-0.09	-0.27	0.09
SB	VPA	15	-0.11	-0.28	0.06
LPA	VPA	15	-0.17	-0.34	0
MPA	VPA	15	0.04	-0.23	0.3
SB	Sleep	20	-0.02	-0.09	0.04
LPA	Sleep	20	-0.1	-0.18	-0.02
MPA	Sleep	20	0.18	-0.01	0.37
Sleep	SB	20	0.02	-0.04	0.09
LPA	SB	20	-0.08	-0.13	-0.02
MPA	SB	20	0.2	0.03	0.38
Sleep	LPA	20	0.1	0.02	0.18
SB	LPA	20	0.07	0.02	0.12
MPA	LPA	20	0.28	0.07	0.49
Sleep	MPA	20	-0.12	-0.26	0.02
SB	MPA	20	-0.15	-0.27	-0.02
LPA	MPA	20	-0.22	-0.39	-0.06
Sleep	VPA	20	-0.1	-0.32	0.11
SB	VPA	20	-0.13	-0.33	0.07
LPA	VPA	20	-0.21	-0.41	-0.01
MPA	VPA	20	0.07	-0.26	0.41
SB	Sleep	25	-0.03	-0.11	0.05
LPA	Sleep	25	-0.13	-0.23	-0.02
MPA	Sleep	25	0.24	-0.01	0.49
Sleep	SB	25	0.03	-0.05	0.11
LPA	SB	25	-0.1	-0.17	-0.03
MPA	SB	25	0.27	0.03	0.51
Sleep	LPA	25	0.12	0.02	0.22
SB	LPA	25	0.09	0.02	0.15
MPA	LPA	25	0.36	0.08	0.64
Sleep	MPA	25	-0.15	-0.31	0.02
SB	MPA	25	-0.18	-0.33	-0.02
LPA	MPA	25	-0.28	-0.47	-0.08
Sleep	VPA	25	-0.12	-0.36	0.13
SB	VPA	25	-0.15	-0.38	0.08
LPA	VPA	25	-0.24	-0.47	-0.02
MPA	VPA	25	0.12	-0.28	0.53
SB	Sleep	30	-0.04	-0.13	0.06
LPA	Sleep	30	-0.15	-0.28	-0.03
MPA	Sleep	30	0.31	-0.01	0.63
Sleep	SB	30	0.04	-0.06	0.13
LPA	SB	30	-0.12	-0.2	-0.03
MPA	SB	30	0.35	0.04	0.65
Sleep	LPA	30	0.14	0.02	0.26
SB	LPA	30	0.11	0.03	0.18
MPA	LPA	30	0.45	0.1	0.8
Sleep	MPA	30	-0.17	-0.37	0.03
SB	MPA	30	-0.21	-0.39	-0.03
LPA	MPA	30	-0.33	-0.56	-0.09
Sleep	VPA	30	-0.12	-0.4	0.15
SB	VPA	30	-0.16	-0.41	0.09
LPA	VPA	30	-0.28	-0.53	-0.03
MPA	VPA	30	0.19	-0.3	0.67

## Sheet: %BF T1 - 5part
Estimated differences for time reallocations for %BF: cross-sectional model
from	to	min/day	difference	lowCI	hiCI
SB	Sleep	5	-0.13	-0.24	-0.02
LPA	Sleep	5	-0.2	-0.35	-0.06
MPA	Sleep	5	0.22	-0.06	0.5
VPA	Sleep	5	1.31	0.1	2.52
Sleep	SB	5	0.13	0.02	0.24
LPA	SB	5	-0.07	-0.17	0.02
MPA	SB	5	0.35	0.08	0.61
VPA	SB	5	1.44	0.26	2.62
Sleep	LPA	5	0.2	0.06	0.34
SB	LPA	5	0.07	-0.02	0.16
MPA	LPA	5	0.42	0.1	0.74
VPA	LPA	5	1.51	0.34	2.69
Sleep	MPA	5	-0.2	-0.46	0.07
SB	MPA	5	-0.33	-0.57	-0.08
LPA	MPA	5	-0.4	-0.7	-0.1
VPA	MPA	5	1.12	-0.22	2.45
Sleep	VPA	5	-0.58	-1.16	0
SB	VPA	5	-0.71	-1.27	-0.15
LPA	VPA	5	-0.78	-1.33	-0.24
MPA	VPA	5	-0.36	-1.1	0.37
SB	Sleep	10	-0.26	-0.48	-0.04
LPA	Sleep	10	-0.41	-0.69	-0.12
MPA	Sleep	10	0.47	-0.13	1.06
Sleep	SB	10	0.26	0.04	0.48
LPA	SB	10	-0.15	-0.34	0.04
MPA	SB	10	0.72	0.16	1.28
Sleep	LPA	10	0.4	0.12	0.68
SB	LPA	10	0.14	-0.04	0.33
MPA	LPA	10	0.87	0.2	1.53
Sleep	MPA	10	-0.37	-0.88	0.14
SB	MPA	10	-0.63	-1.11	-0.16
LPA	MPA	10	-0.78	-1.37	-0.19
Sleep	VPA	10	-0.94	-1.91	0.03
SB	VPA	10	-1.2	-2.12	-0.28
LPA	VPA	10	-1.35	-2.26	-0.44
MPA	VPA	10	-0.48	-1.78	0.83
SB	Sleep	15	-0.39	-0.71	-0.06
LPA	Sleep	15	-0.61	-1.04	-0.18
MPA	Sleep	15	0.75	-0.18	1.68
Sleep	SB	15	0.39	0.06	0.72
LPA	SB	15	-0.23	-0.52	0.05
MPA	SB	15	1.13	0.25	2.01
Sleep	LPA	15	0.6	0.18	1.02
SB	LPA	15	0.21	-0.07	0.48
MPA	LPA	15	1.34	0.3	2.38
Sleep	MPA	15	-0.53	-1.27	0.21
SB	MPA	15	-0.92	-1.61	-0.23
LPA	MPA	15	-1.15	-2.01	-0.29
Sleep	VPA	15	-1.19	-2.46	0.08
SB	VPA	15	-1.58	-2.78	-0.38
LPA	VPA	15	-1.81	-2.99	-0.63
MPA	VPA	15	-0.45	-2.27	1.38
SB	Sleep	20	-0.51	-0.95	-0.08
LPA	Sleep	20	-0.82	-1.4	-0.25
MPA	Sleep	20	1.07	-0.24	2.38
Sleep	SB	20	0.52	0.07	0.96
LPA	SB	20	-0.32	-0.7	0.07
MPA	SB	20	1.58	0.33	2.82
Sleep	LPA	20	0.8	0.24	1.36
SB	LPA	20	0.27	-0.09	0.64
MPA	LPA	20	1.86	0.4	3.31
Sleep	MPA	20	-0.67	-1.63	0.29
SB	MPA	20	-1.2	-2.08	-0.31
LPA	MPA	20	-1.5	-2.63	-0.38
Sleep	VPA	20	-1.37	-2.89	0.14
SB	VPA	20	-1.9	-3.31	-0.48
LPA	VPA	20	-2.21	-3.6	-0.81
MPA	VPA	20	-0.31	-2.64	2.01
SB	Sleep	25	-0.64	-1.19	-0.09
LPA	Sleep	25	-1.03	-1.76	-0.31
MPA	Sleep	25	1.44	-0.28	3.17
Sleep	SB	25	0.64	0.09	1.19
LPA	SB	25	-0.4	-0.89	0.08
MPA	SB	25	2.07	0.43	3.72
Sleep	LPA	25	0.99	0.29	1.69
SB	LPA	25	0.33	-0.12	0.79
MPA	LPA	25	2.42	0.51	4.33
Sleep	MPA	25	-0.8	-1.97	0.37
SB	MPA	25	-1.46	-2.54	-0.38
LPA	MPA	25	-1.85	-3.22	-0.48
Sleep	VPA	25	-1.51	-3.24	0.21
SB	VPA	25	-2.17	-3.77	-0.58
LPA	VPA	25	-2.56	-4.14	-0.99
MPA	VPA	25	-0.09	-2.92	2.75
SB	Sleep	30	-0.77	-1.43	-0.11
LPA	Sleep	30	-1.25	-2.12	-0.38
MPA	Sleep	30	1.88	-0.32	4.09
Sleep	SB	30	0.77	0.11	1.43
LPA	SB	30	-0.5	-1.08	0.09
MPA	SB	30	2.64	0.52	4.75
Sleep	LPA	30	1.19	0.35	2.02
SB	LPA	30	0.39	-0.15	0.93
MPA	LPA	30	3.05	0.63	5.47
Sleep	MPA	30	-0.92	-2.28	0.45
SB	MPA	30	-1.71	-2.97	-0.46
LPA	MPA	30	-2.19	-3.8	-0.57
Sleep	VPA	30	-1.62	-3.53	0.28
SB	VPA	30	-2.42	-4.17	-0.66
LPA	VPA	30	-2.89	-4.63	-1.16
MPA	VPA	30	0.24	-3.15	3.63

## Sheet: VO2 T1 - 5part
Estimated differences for time reallocations for VO2 max: cross-sectional model
from	to	min/day	difference	lowCI	hiCI
SB	Sleep	5	0.01	-0.03	0.05
LPA	Sleep	5	0.03	-0.02	0.09
MPA	Sleep	5	-0.06	-0.17	0.04
VPA	Sleep	5	-1.04	-1.51	-0.57
Sleep	SB	5	-0.01	-0.05	0.03
LPA	SB	5	0.02	-0.01	0.06
MPA	SB	5	-0.07	-0.18	0.03
VPA	SB	5	-1.05	-1.51	-0.59
Sleep	LPA	5	-0.03	-0.09	0.02
SB	LPA	5	-0.02	-0.06	0.01
MPA	LPA	5	-0.1	-0.22	0.03
VPA	LPA	5	-1.07	-1.53	-0.62
Sleep	MPA	5	0.06	-0.04	0.16
SB	MPA	5	0.07	-0.03	0.16
LPA	MPA	5	0.09	-0.02	0.21
VPA	MPA	5	-0.98	-1.5	-0.47
Sleep	VPA	5	0.49	0.26	0.72
SB	VPA	5	0.5	0.28	0.72
LPA	VPA	5	0.52	0.31	0.73
MPA	VPA	5	0.43	0.14	0.71
SB	Sleep	10	0.02	-0.07	0.1
LPA	Sleep	10	0.07	-0.05	0.18
MPA	Sleep	10	-0.14	-0.36	0.09
Sleep	SB	10	-0.02	-0.1	0.07
LPA	SB	10	0.05	-0.03	0.12
MPA	SB	10	-0.15	-0.37	0.06
Sleep	LPA	10	-0.06	-0.17	0.05
SB	LPA	10	-0.04	-0.11	0.03
MPA	LPA	10	-0.2	-0.46	0.06
Sleep	MPA	10	0.11	-0.08	0.31
SB	MPA	10	0.13	-0.05	0.31
LPA	MPA	10	0.18	-0.05	0.41
Sleep	VPA	10	0.81	0.43	1.19
SB	VPA	10	0.83	0.47	1.19
LPA	VPA	10	0.88	0.53	1.23
MPA	VPA	10	0.68	0.17	1.18
SB	Sleep	15	0.03	-0.1	0.16
LPA	Sleep	15	0.1	-0.07	0.27
MPA	Sleep	15	-0.21	-0.57	0.14
Sleep	SB	15	-0.03	-0.16	0.1
LPA	SB	15	0.07	-0.04	0.18
MPA	SB	15	-0.24	-0.58	0.1
Sleep	LPA	15	-0.09	-0.26	0.07
SB	LPA	15	-0.07	-0.17	0.04
MPA	LPA	15	-0.31	-0.71	0.09
Sleep	MPA	15	0.16	-0.12	0.45
SB	MPA	15	0.19	-0.07	0.46
LPA	MPA	15	0.26	-0.07	0.59
Sleep	VPA	15	1.05	0.56	1.55
SB	VPA	15	1.08	0.62	1.55
LPA	VPA	15	1.15	0.7	1.61
MPA	VPA	15	0.84	0.13	1.54
SB	Sleep	20	0.04	-0.13	0.21
LPA	Sleep	20	0.13	-0.09	0.36
MPA	Sleep	20	-0.3	-0.8	0.2
Sleep	SB	20	-0.04	-0.21	0.13
LPA	SB	20	0.1	-0.05	0.24
MPA	SB	20	-0.34	-0.82	0.14
Sleep	LPA	20	-0.13	-0.35	0.09
SB	LPA	20	-0.09	-0.23	0.05
MPA	LPA	20	-0.43	-0.98	0.13
Sleep	MPA	20	0.21	-0.16	0.58
SB	MPA	20	0.25	-0.09	0.59
LPA	MPA	20	0.34	-0.09	0.78
Sleep	VPA	20	1.24	0.65	1.83
SB	VPA	20	1.28	0.73	1.83
LPA	VPA	20	1.38	0.84	1.92
MPA	VPA	20	0.94	0.05	1.84
SB	Sleep	25	0.05	-0.17	0.26
LPA	Sleep	25	0.17	-0.12	0.45
MPA	Sleep	25	-0.4	-1.06	0.26
Sleep	SB	25	-0.05	-0.26	0.17
LPA	SB	25	0.12	-0.06	0.31
MPA	SB	25	-0.45	-1.08	0.18
Sleep	LPA	25	-0.16	-0.43	0.12
SB	LPA	25	-0.11	-0.28	0.07
MPA	LPA	25	-0.56	-1.29	0.18
Sleep	MPA	25	0.25	-0.19	0.7
SB	MPA	25	0.3	-0.11	0.72
LPA	MPA	25	0.42	-0.1	0.95
Sleep	VPA	25	1.4	0.73	2.07
SB	VPA	25	1.45	0.83	2.07
LPA	VPA	25	1.57	0.96	2.18
MPA	VPA	25	1	-0.09	2.1
SB	Sleep	30	0.06	-0.2	0.31
LPA	Sleep	30	0.2	-0.14	0.54
MPA	Sleep	30	-0.52	-1.36	0.33
Sleep	SB	30	-0.06	-0.32	0.2
LPA	SB	30	0.15	-0.08	0.37
MPA	SB	30	-0.57	-1.38	0.24
Sleep	LPA	30	-0.19	-0.51	0.14
SB	LPA	30	-0.13	-0.33	0.08
MPA	LPA	30	-0.7	-1.63	0.23
Sleep	MPA	30	0.3	-0.23	0.82
SB	MPA	30	0.35	-0.13	0.84
LPA	MPA	30	0.5	-0.12	1.12
Sleep	VPA	30	1.54	0.8	2.28
SB	VPA	30	1.6	0.91	2.28
LPA	VPA	30	1.74	1.08	2.41
MPA	VPA	30	1.02	-0.28	2.33

## Sheet: zBMI prospective - 5part
Estimated changes in RoC for time reallocations for zBMI: prospective model
from	to	min/day	change	lowCI	hiCI
SB	Sleep	5	0	-0.01	0.01
LPA	Sleep	5	0	0	0.01
MPA	Sleep	5	0	-0.01	0.01
VPA	Sleep	5	0.02	-0.03	0.07
Sleep	SB	5	0	-0.01	0.01
LPA	SB	5	0	0	0.01
MPA	SB	5	0	-0.01	0.01
VPA	SB	5	0.02	-0.03	0.07
Sleep	LPA	5	0	-0.01	0
SB	LPA	5	0	-0.01	0
MPA	LPA	5	0	-0.02	0.01
VPA	LPA	5	0.02	-0.03	0.06
Sleep	MPA	5	0	-0.01	0.01
SB	MPA	5	0	-0.01	0.01
LPA	MPA	5	0	-0.01	0.02
VPA	MPA	5	0.02	-0.03	0.07
Sleep	VPA	5	-0.01	-0.03	0.01
SB	VPA	5	-0.01	-0.03	0.01
LPA	VPA	5	-0.01	-0.03	0.02
MPA	VPA	5	-0.01	-0.04	0.02
SB	Sleep	10	0	-0.01	0.01
LPA	Sleep	10	0	-0.01	0.02
MPA	Sleep	10	0	-0.03	0.03
Sleep	SB	10	0	-0.01	0.01
LPA	SB	10	0	0	0.01
MPA	SB	10	0	-0.03	0.02
Sleep	LPA	10	0	-0.02	0.01
SB	LPA	10	0	-0.01	0
MPA	LPA	10	-0.01	-0.04	0.03
Sleep	MPA	10	0	-0.02	0.03
SB	MPA	10	0	-0.02	0.02
LPA	MPA	10	0.01	-0.02	0.04
Sleep	VPA	10	-0.02	-0.05	0.02
SB	VPA	10	-0.02	-0.05	0.02
LPA	VPA	10	-0.01	-0.05	0.03
MPA	VPA	10	-0.02	-0.07	0.04
SB	Sleep	15	0	-0.02	0.02
LPA	Sleep	15	0.01	-0.01	0.03
MPA	Sleep	15	0	-0.05	0.04
Sleep	SB	15	0	-0.02	0.02
LPA	SB	15	0.01	-0.01	0.02
MPA	SB	15	0	-0.04	0.04
Sleep	LPA	15	-0.01	-0.03	0.01
SB	LPA	15	-0.01	-0.02	0.01
MPA	LPA	15	-0.01	-0.06	0.04
Sleep	MPA	15	0	-0.03	0.04
SB	MPA	15	0	-0.03	0.03
LPA	MPA	15	0.01	-0.03	0.05
Sleep	VPA	15	-0.02	-0.07	0.03
SB	VPA	15	-0.02	-0.07	0.03
LPA	VPA	15	-0.01	-0.06	0.03
MPA	VPA	15	-0.02	-0.1	0.05
SB	Sleep	20	0	-0.02	0.02
LPA	Sleep	20	0.01	-0.02	0.04
MPA	Sleep	20	0	-0.07	0.06
Sleep	SB	20	0	-0.02	0.02
LPA	SB	20	0.01	-0.01	0.03
MPA	SB	20	0	-0.06	0.05
Sleep	LPA	20	-0.01	-0.04	0.02
SB	LPA	20	-0.01	-0.03	0.01
MPA	LPA	20	-0.01	-0.08	0.06
Sleep	MPA	20	0	-0.04	0.05
SB	MPA	20	0	-0.04	0.04
LPA	MPA	20	0.01	-0.04	0.07
Sleep	VPA	20	-0.03	-0.09	0.04
SB	VPA	20	-0.03	-0.08	0.03
LPA	VPA	20	-0.02	-0.07	0.04
MPA	VPA	20	-0.03	-0.13	0.07
SB	Sleep	25	0	-0.03	0.03
LPA	Sleep	25	0.01	-0.02	0.05
MPA	Sleep	25	-0.01	-0.09	0.08
Sleep	SB	25	0	-0.03	0.03
LPA	SB	25	0.01	-0.01	0.04
MPA	SB	25	-0.01	-0.08	0.07
Sleep	LPA	25	-0.01	-0.05	0.02
SB	LPA	25	-0.01	-0.04	0.01
MPA	LPA	25	-0.02	-0.11	0.08
Sleep	MPA	25	0	-0.05	0.06
SB	MPA	25	0	-0.05	0.05
LPA	MPA	25	0.02	-0.05	0.08
Sleep	VPA	25	-0.03	-0.1	0.04
SB	VPA	25	-0.03	-0.1	0.04
LPA	VPA	25	-0.02	-0.08	0.05
MPA	VPA	25	-0.03	-0.16	0.09
SB	Sleep	30	0	-0.04	0.03
LPA	Sleep	30	0.01	-0.03	0.06
MPA	Sleep	30	-0.01	-0.12	0.1
Sleep	SB	30	0	-0.03	0.04
LPA	SB	30	0.01	-0.02	0.05
MPA	SB	30	-0.01	-0.11	0.09
Sleep	LPA	30	-0.01	-0.06	0.03
SB	LPA	30	-0.01	-0.04	0.01
MPA	LPA	30	-0.02	-0.14	0.1
Sleep	MPA	30	0	-0.06	0.07
SB	MPA	30	0	-0.06	0.06
LPA	MPA	30	0.02	-0.06	0.1
Sleep	VPA	30	-0.03	-0.11	0.04
SB	VPA	30	-0.03	-0.11	0.04
LPA	VPA	30	-0.02	-0.09	0.06
MPA	VPA	30	-0.04	-0.19	0.11

[truncated: 2 more sheets: %BF prospective - 5part, VO2 prospective - 5part]
